# Supplementary material for: Untargeted Metabolomics Analysis of the Orchid Species Oncidium sotoanum Reveals the Presence of Rare Bioactive C-Diglycosylated Chrysin Derivatives
Source: Plants (Basel). 2023 Feb 2;12(3):655. doi: 10.3390/plants12030655 (PMC9920315; doi:10.3390/plants12030655)
Supplement: Supplementary file 1 [file plants-12-00655-s001.zip]

Archive with 1 entries (1 files):
- plants-2156717-supplementary.xlsx
