# Supplementary material for: Untargeted Metabolomics Analysis of the Orchid Species Oncidium sotoanum Reveals the Presence of Rare Bioactive C-Diglycosylated Chrysin Derivatives
Source: Plants (Basel). 2023 Feb 2;12(3):655. doi: 10.3390/plants12030655 (PMC9920315; doi:10.3390/plants12030655)
Supplement: Supplementary file 1 [file plants-12-00655-s001.zip › plants-2156717-supplementary.xlsx]

## Sheet: Supplementary file S1
								Flowers	Flowers	Flowers	Leaves	Leaves	Leaves	Pseudobulbs	Pseudobulbs	Pseudobulbs
								1	2	3	1	2	3	1	2	3
id	m/z	Retention time (min)	Adducts	Putative identification	Class	Residue	HBA and HCA bonded with O-glycosides or C-glycosides	Flower 1	Flower 2	Flower 3	Leaf 1	Leaf 2	Leaf 3	Pseudobulb 1	Pseudobulb 2	Pseudobulb 3
93	447.15	5.48412	M-H, M+FA-H	Apigenin pentoside, formic acid adduct	Flavone	Sugars		0	0	0	0.0631062	0.0888379	0.0888698	0.0817683	0.0910523	0.0779804
122	577.156	6.19213		Apigenin-C-(O-deoxyhexosyl) hexoside	Flavone	Sugars		0.0707115	0.0708194	0.0585754	0.639941	0.701182	0.702648	0.265652	0.228908	0.278704
203	661.179	7.62105	M-H, M+FA-H	Apigenin-C-(O-diacetyldeoxyhexosyl) hexoside	Flavone	Sugars		0.0459243	0.0466094	0.0321395	0.106575	0.123408	0.120429	0.265845	0.348152	0.244887
245	661.178	8.1404		Apigenin-C-(O-hexosyl) hexoside, formic acid and sodium adduct	Flavone	Sugars		1.13002	1.05246	1.13427	0.271076	0.28943	0.291518	0.72829	0.936633	0.657723
149	619.167	6.56712	M-H, M+FA-H	Apigenin-C-(O-monoacetyldeoxyhexosyl) hexoside 1	Flavone	Sugars		0.0452283	0.0493904	0.0370362	0.355588	0.414726	0.410755	0.313533	0.304254	0.297194
154	619.167	6.6929	M-H, M+FA-H	Apigenin-C-(O-monoacetyldeoxyhexosyl) hexoside 2	Flavone	Sugars		0.0414575	0.0402309	0.0271672	0.341921	0.359141	0.367575	0.275076	0.265789	0.288591
192	619.167	7.40093		Apigenin-C-(O-monoacetyldeoxyhexosyl) hexoside 3	Flavone	Sugars		0.314238	0.318979	0.260913	0.907393	0.979731	1.00495	0.809089	0.851337	0.791115
190	665.176	7.39045	M-H, M+Na-2H	Apigenin-C-(O-monoacetyldeoxyhexosyl) hexoside, formic acid adduct	Flavone	Sugars		0.143787	0.143807	0.112699	0.350701	0.411189	0.398976	0.326173	0.352784	0.330221
193	665.228	7.41142		Apigenin-C-(O-monoacetyldeoxyhexosyl) hexoside, formic acid adduct	Flavone	Sugars		0.000819896	0.000641976	0.00032787	0.00123732	0.00267149	0.00148192	0.00142052	0.00213332	0.00143893
113	577.157	6.03492		Chrysin-C-hexoside-C-hexoside	Flavone	Sugars		0.088331	0.0888747	0.0841817	0.0533227	0.0541989	0.053115	0.0929159	0.0933896	0.0958016
159	561.161	6.8268		Chrysin-C-(O-deoxyhexosyl) hexoside	Flavone	Sugars		0.369326	0.399451	0.279075	0.975501	0.919974	0.913153	0.637131	0.335011	0.739162
174	811.231	7.08885		Chrysin-C-(O-monoacetyldeoxyhexosyl) hexoside-O-hexoside, formic acid adduct	Flavone	Sugars		0.0224292	0.0219757	0.0178019	0.881502	0.859782	0.839648	0.643563	0.605384	0.631256
188	917.237	7.36948		Chrysin-C-(O-monoacetyldeoxyhexosyl) hexoside-O-galloyl hexoside	Flavone	Gallic acid	O	0.00119953	0.000958091	0.00123839	0.656593	0.656724	0.656756	0.0148542	0.022071	0.00940546
189	603.172	7.39045		Chrysin-C-(O-monoacetyldeoxyhexosyl) hexoside 1	Flavone	Sugars		0.821553	0.887972	0.723096	0.874221	0.86374	0.840154	0.795241	0.572199	0.831861
196	603.172	7.51623		Chrysin-C-(O-monoacetyldeoxyhexosyl) hexoside 2	Flavone	Sugars		0.59078	0.634499	0.430888	0.647439	0.600035	0.588545	0.584474	0.388173	0.657615
232	921.23	8.05892		Chrysin-C-(O-diacetyldeoxyhexosyl) hexoside-O-hexoside 1, diformic acid and sodium adduct	Flavone	Sugars		0.180866	0.183105	0.158817	1.28804	1.28434	1.28892	0.922343	0.862658	0.928881
235	603.172	8.0775		Chrysin-C-(O-monoacetyldeoxyhexosyl) hexoside 3	Flavone	Sugars		5.79067	5.88252	4.46082	1.47119	1.33799	1.32096	1.53773	1.0867	1.61262
244	755.183	8.11943		Chrysin-C-(O-galloyl-monoacetyldeoxyhexosyl) hexoside 1	Flavone	Gallic acid	C	0.0282931	0.0305251	0.0228242	0.0741196	0.100797	0.0945063	0.953436	1.04831	0.907058
255	593.156	8.27667		Chrysin-O-hexosylpentoside, formic acid adduct	Flavone	Sugars		0.0558179	0.0562069	0.0529859	0.0292527	0.0290293	0.0283331	0.0175482	0.0185217	0.0185501
258	959.248	8.28715		Chrysin-C-(O-diacetyldeoxyhexosyl) hexoside-O-galloyl hexoside	Flavone	Gallic acid	O	0.00299763	0.00290827	0.00128532	3.11121	3.27005	3.28719	0.155865	0.239415	0.106474
257	1027.23	8.28715		Chrysin-C-(O-diacetyldeoxyhexosyl) hexoside-O-galloyl hexoside, formic acid and sodium adduct	Flavone	Gallic acid	O	0	0	0	0.350384	0.367791	0.379235	0.00141246	0.0121433	0.00301735
283	921.23	8.66213		Chrysin-C-(O-diacetyldeoxyhexosyl) hexoside-O-hexoside 2, diformic acid and sodium adduct	Flavone	Sugars		0.194209	0.19661	0.191781	0.855446	0.857105	0.831138	0.608233	0.563539	0.616409
287	973.264	8.69357		Chrysin-C-(O-diacetyldeoxyhexosyl) hexoside-O-methylgalloyl hexoside	Flavone	Gallic acid	O	0.00250124	2.93681e-07	0.00072741	1.53541	1.55519	1.65372	1.51892	2.61056	1.14184
292	943.252	8.76695		Chrysin-C-(O-diacetyldeoxyhexosyl) hexoside-O-galloyl deoxyhexoside	Flavone	Gallic acid	O	2.18104e-05	0.000734913	1.58651e-05	0.57101	0.670198	0.693304	0.0261779	0.0422544	0.0225864
306	645.183	8.81935	M-H, 2M-H	Chrysin-C-(O-diacetyldeoxyhexosyl) hexoside 1	Flavone	Sugars		16.017	16.4277	13.7873	2.71803	2.46172	2.41843	2.43027	2.30364	2.23499
308	755.181	8.84032	M+Na-2H, M+Cl	Chrysin-C-(O-galloyl-monoacetyldeoxyhexosyl) hexoside 2	Flavone	Gallic acid	C	0.269165	0.269628	0.262448	0.250313	0.302124	0.290188	1.70986	2.05458	1.57777
310	741.205	8.91132		Chrysin-C-(O-syringyl-deoxyhexosyl) hexoside	Flavone	Syringic acid	C	0.121923	0.11829	0.103575	0.855369	1.0478	1.0304	2.67499	1.99378	3.1024
324	645.183	9.05807	M-H, M+Cl, M+FA-H, 2M-H	Chrysin-C-(O-diacetyldeoxyhexosyl) hexoside 2	Flavone	Sugars		39.7697	39.0522	43.0092	1.75237	1.45825	1.24699	1.82546	1.95862	1.1067
338	645.442	9.06855		Chrysin-C-(O-diacetyldeoxyhexosyl) hexoside 3	Flavone	Sugars		0.797108	0.786656	1.08162	0	0	0	0	0	0
347	1001.26	9.27818		Chrysin-C-(O-triacetyldeoxyhexosyl) hexoside-O-galloyl hexoside	Flavone	Gallic acid	O	0.0117538	0.0135904	0.00828616	3.42588	3.68258	3.7118	0.218041	0.276726	0.185005
356	783.214	9.47497		Chrysin-C-(O-syringyl-monoacetyldeoxyhexosyl) hexoside	Flavone	Syringic acid	C	0.0310317	0.0341794	0.0221364	0.300603	0.310522	0.307302	1.03036	0.738336	1.15975
366	849.245	9.55883		Chrysin-C-(O-triacetyldeoxyhexosyl) hexoside-O-hexoside	Flavone	Sugars		0.358669	0.38538	0.363661	4.21377	4.09766	4.12548	2.51463	2.24723	2.57891
372	769.198	9.5798		Chrysin-C-(O-methylgalloyl-monoacetyldeoxyhexosyl) hexoside	Flavone	Gallic acid	C	0.0333982	0.0272758	0.0192432	0.0628277	0.0779439	0.0670244	0.615096	0.99083	0.482487
375	985.263	9.71607		Chrysin-C-(O-triacetyldeoxyhexosyl) hexoside-O-galloyl deoxyhexoside	Flavone	Gallic acid	O	0.000611431	0	0	0.653491	0.769904	0.798245	0.0147492	0.0295019	0.0058398
376	1015.27	9.72655		Chrysin-C-(O-triacetyldeoxyhexosyl) hexoside-O-methylgalloyl hexoside	Flavone	Gallic acid	O	0	0	0	2.8366	2.72634	2.89106	1.6518	2.49387	1.3806
380	1011.28	9.90237		Chrysin-C-(O-triacetyldeoxyhexosyl) hexoside-O-caffeoyl hexoside	Flavone	Caffeic acid	O	0	0	0	0.134473	0.156821	0.167998	0	0.00128144	0
160	629.151	6.83728		Chrysin-C-(O-deoxyhexosyl) hexoside, formic acid and sodium adduct	Flavone	Sugars		0.0466167	0.0509249	0.036728	0.123657	0.118054	0.117601	0.0847953	0.0470202	0.0906196
334	713.171	9.06855	M+Cl, M+FA-H, 2M+FA-H	Chrysin-C-(O-diacetyldeoxyhexosyl) hexoside 3, formic acid and sodium adduct	Flavone	Sugars		4.56236	4.52377	4.87995	0.30347	0.305797	0.265033	0.28556	0.299377	0.203609
231	853.242	8.05892		Chrysin-C-(O-diacetyldeoxyhexosyl) hexoside-O-hexoside 1, formic acid adduct	Flavone	Sugars		0.968951	0.990615	0.882351	7.36055	7.12584	7.1032	5.12044	4.71379	5.09836
282	853.242	8.66213	M+Cl, M+FA-H	Chrysin-C-(O-diacetyldeoxyhexosyl) hexoside-O-hexoside 2, formic acid adduct	Flavone	Sugars		1.15888	1.14791	1.1491	5.02208	4.98861	4.87922	3.53294	3.24687	3.55206
237	671.162	8.0775	M-H, M+Na-2H	Chrysin-C-(O-monoacetyldeoxyhexosyl) hexoside 3, formic acid and sodium adduct	Flavone	Sugars		0.691728	0.697891	0.526542	0.209486	0.20869	0.196997	0.226736	0.171825	0.222896
348	1069.24	9.27818	M-H, M+Na-2H	Chrysin-C-(O-triacetyldeoxyhexosyl) hexoside-O-galloyl hexoside, formic acid and sodium adduct	Flavone	Gallic acid	O	0	0	0	0.626573	0.661722	0.665585	0.00732449	0.0176527	0.00484662
365	895.253	9.55883	M+H2O-H, M+Cl	Chrysin-C-(O-triacetyldeoxyhexosyl) hexoside-O-hexoside, formic acid adduct	Flavone	Sugars		2.37647	2.5161	2.33574	28.9139	27.576	28.0564	16.9539	14.9337	17.3047
1	191.02	1.5748		Citric acid	Organic acid			0	0	0	0	0	0	0.0101819	0.0107951	0.0122504
194	505.145	7.46382		Coumaric acid derivative	HCA			5.76933e-05	0.000403052	0.000449256	0.000787761	0.00034686	8.81525e-05	0.0733179	0.0814594	0.0801462
44	417.104	4.60838		Dihydroxybenzoic acid-O-dipentoside	HBA			0	0	0	0.0339092	0.0424052	0.0407936	0.11142	0.182983	0.0847715
223	533.187	7.98555	M-H, M+Cl, M+FA-H	Dimethoxy-cinnamyl-O-hexose pentose, formic acid adduct	HCA			0.00318924	0.00244205	0.00211445	0.149616	0.173793	0.166998	2.3989	3.07776	2.30972
362	687.194	9.55883	2M-H, 3M-H	Fragment of Chrysin-C-(O-triacetyldeoxyhexosyl) hexoside-O-hexoside, formic acid adduct	Flavone	Sugars		0.427434	0.439852	0.395666	3.42456	3.38262	3.40328	1.99534	1.82274	2.01046
66	583.13	5.00432		Gallic acid and hydroxybenzoic acid derivative	HBA			0	0.000944118	0	0.176926	0.180013	0.186346	0.00150033	0.0038416	0.000571214
37	389.109	4.33585		Gallic acid derivative	HBA			0	0	0	0	0	0	0.000688427	0.00107857	0.000662727
65	613.141	4.97288		Gallic acid derivative	HBA			0	0.000887657	0.000212711	0.0714408	0.0765363	0.0793077	0.000658365	0.00199419	0.0010733
88	453.102	5.41075		Hydroxymethoxyphenyl-galloyl-hexoside	HBA			0	0	0	0.0402899	0.0462682	0.0455133	0.0130073	0.0150361	0.012901
217	503.176	7.93313	M-H, M+Cl, M+FA-H	Methoxy-cinnamyl-O-hexose pentose, formic acid adduct	HCA			0	0.000431959	0.00103451	0.0237835	0.0266772	0.0248942	1.69285	1.9083	1.73054
67	523.166	5.05673	M-H, M+FA-H	Methyl gallate hexosyl pentoside, formic acid adduct	HBA			0	5.59529e-05	0	0.128057	0.165274	0.167541	0.266795	0.262633	0.282718
359	621.218	9.52738	M-H, M+FA-H	Sinapic acid derivative	HCA			0.0111172	0.00676981	0.00401222	0.237536	0.282844	0.277399	0.0289695	0.0505806	0.0191122
175	693.204	7.09933		Sinapic acid derivative	HCA			0.00888823	0.00834588	0.00489049	0.0410394	0.0452288	0.050178	0.569708	0.521267	0.574118
147	693.203	6.52518		Sinapic acid derivative	HCA			0.0038651	0.005163	0.00275314	0.0205188	0.0191915	0.0221024	0.0957151	0.0928016	0.104701
73	431.192	5.18013		Sinapoyl hexose 1, formic acid adduct	HCA			0	0.000254217	0	0.0329191	0.0483603	0.0475907	0.270906	0.326918	0.258014
81	431.192	5.36882	M+Cl, M+FA-H	Sinapoyl hexose 2, formic acid adduct	HCA			0.00139739	0.00131881	0.000282175	0.0883351	0.132534	0.127393	0.909555	1.07816	0.866549
112	539.142	5.9115	M-H, M+Na-2H	Syringic acid derivative	HBA			0.000465255	8.31667e-05	6.53347e-05	0.00134037	0.000560068	0.00110835	0.29056	0.418566	0.277646
28	359.098	3.82698		Syringic acid hexose	HBA			0	0	0	0	0	0	0.11181	0.103661	0.130704
340	763.121	9.06855	M-H2O-H, M-H, M+Na-2H					4.04459	3.9463	4.50732	0.360663	0.342647	0.306708	0.321713	0.344286	0.231501
303	713.171	8.81935						1.71088	1.75946	1.46482	0.189304	0.1677	0.149965	0.207843	0.201958	0.187667
302	763.121	8.81935	M-H2O-H, M-H, M+Na-2H					1.45692	1.47684	1.23445	0.160143	0.14099	0.13207	0.159188	0.162184	0.139387
325	781.159	9.06855	M-H, M+Na-2H					1.15748	1.13448	1.19562	0.144235	0.140008	0.131841	0.121882	0.135341	0.0933451
319	813.105	9.05807	M-H, M+Cl					0.952021	0.965778	0.950126	0.187963	0.223811	0.197937	0.15835	0.177583	0.120397
388	687.194	10.3612						0.948928	0.956602	1.19085	0.245977	0.266056	0.267067	0.185238	0.216358	0.15682
332	775.141	9.06855	M-H2O-H, M-H					0.848174	0.835913	0.868129	0.123633	0.140126	0.126018	0.104324	0.104021	0.0874467
331	790.109	9.06855						0.744826	0.73815	0.854017	0.0905442	0.0848436	0.0729391	0.0640882	0.074244	0.0494758
326	1313.36	9.06855						0.657476	0.639715	1.15705	0.0572535	0.0898997	0.0697037	0.0293977	0.0375585	0.0327473
238	721.11	8.0775	M-H2O-H, M-H, M+Na-2H					0.591619	0.597414	0.453551	0.181918	0.1578	0.157149	0.170778	0.1288	0.187795
246	707.186	8.1404	M-H, M+Na-2H					0.510865	0.498816	0.515752	0.153433	0.196801	0.183159	0.385059	0.481958	0.350546
228	661.178	7.98555						0.505253	0.506414	0.432214	0.228077	0.249126	0.247957	0.653958	0.863249	0.57912
335	708.179	9.06855	M-H, M+Na-2H					0.446837	0.441699	0.567929	0.0509548	0.0555591	0.0574739	0.040985	0.0454271	0.0331462
333	645.64	9.06855						0.40608	0.402185	0.581313	0.00280374	0.00330613	0.0061432	0.00255022	0.00400869	0.00213607
301	781.158	8.81935						0.387276	0.391912	0.327106	0.0574806	0.0460608	0.04749	0.0499877	0.056219	0.0468551
328	881.087	9.06855	M-H, M+Cl					0.36584	0.367329	0.365864	0.0625146	0.0668851	0.0594259	0.0563094	0.061303	0.048342
300	790.118	8.81935						0.342225	0.331763	0.282636	0.0952023	0.119483	0.110473	0.0974788	0.091289	0.0828053
321	843.128	9.05807	M-H2O-H, M-H					0.331206	0.335382	0.335075	0.0624871	0.0652348	0.0548746	0.0559845	0.0557114	0.0479012
329	858.097	9.06855	M-H2O-H, M-H					0.319148	0.310041	0.325656	0.0702808	0.0778964	0.0751545	0.0578297	0.061647	0.0603932
367	967.182	9.55883	M-H, M+H2O-H					0.314681	0.311054	0.293694	2.36772	2.33417	2.29833	1.39821	1.27936	1.40455
296	813.1	8.80887	M-H, M+Cl					0.314144	0.321304	0.26436	0.0603133	0.0597327	0.0585144	0.0553175	0.0674604	0.0481059
307	775.142	8.81935	M-H2O-H, M-H					0.296931	0.29959	0.250316	0.052955	0.050658	0.0449638	0.0775993	0.0808955	0.0690224
305	645.446	8.81935						0.219478	0.229417	0.227068	0	0	0	0	0	0
304	708.178	8.81935	M-H, M+Na-2H					0.192374	0.18223	0.158284	0.0275151	0.0324991	0.0275756	0.0344092	0.0419538	0.0304709
330	853.093	9.06855						0.190795	0.193566	0.180435	0.0278855	0.0222468	0.0205883	0.0186028	0.0244432	0.0162219
320	761.138	9.05807						0.173186	0.172809	0.203453	0.0214885	0.0186817	0.023169	0.0154756	0.0161091	0.011308
242	739.149	8.08798						0.168582	0.171009	0.129702	0.0607744	0.0588941	0.0593682	0.0561157	0.0481891	0.0587679
426	339.217	13.0304	M-H2O-H, M-H					0.155106	0.15043	0.101274	0.181398	0.219942	0.198349	2.5403	1.48064	2.94083
349	703.188	9.32822	M-H, M+FA-H					0.141806	0.141019	0.14622	0.0637474	0.0634004	0.0644207	0.363052	0.437574	0.353123
229	707.184	7.99603	M-H, M+Na-2H					0.137148	0.138378	0.111361	0.0798847	0.0912278	0.088203	0.174475	0.221155	0.149194
327	911.11	9.06855						0.135051	0.13239	0.130482	0.0255866	0.0267652	0.024674	0.0137302	0.0153964	0.0119934
389	755.178	10.3612						0.132515	0.129621	0.143401	0.0299537	0.038269	0.029015	0.0340504	0.0384748	0.0342254
233	925.171	8.05892	M-H, M+H2O-H					0.126451	0.126522	0.10244	0.613311	0.624142	0.602618	0.41442	0.395919	0.402654
239	771.088	8.0775	M-H, M+Na-2H					0.12376	0.123401	0.0947922	0.0445472	0.0354798	0.0341359	0.0590868	0.0516446	0.061489
191	671.162	7.39045						0.113591	0.123479	0.0991721	0.0995388	0.091507	0.102946	0.0952102	0.0737449	0.0984102
284	925.171	8.66213	M-H, M+H2O-H					0.0918966	0.0880702	0.0812323	0.283006	0.29238	0.282195	0.19301	0.175749	0.192945
153	577.157	6.67193						0.0908555	0.0897344	0.0890245	0.0625087	0.054164	0.0571374	0.0216398	0.0165429	0.023084
250	581.188	8.21377						0.0881254	0.0840427	0.0857358	0.0692522	0.076522	0.0695731	0.0768392	0.0742692	0.080491
337	645.518	9.06855						0.0871082	0.0876671	0.246034	0	0	0	0	0	0
241	733.136	8.08798						0.0857925	0.0819663	0.0609406	0.0587203	0.0578999	0.0618823	0.0439407	0.0396078	0.0470596
299	843.129	8.81935						0.0854181	0.0887785	0.0738596	0.0214963	0.0205956	0.0185156	0.0298514	0.0247983	0.0222928
368	1035.17	9.55883	M-H2O-H, M+Na-2H					0.0827801	0.0941075	0.0857095	1.03097	1.01086	1.02736	0.618957	0.529559	0.624307
343	797.191	9.12097						0.0809116	0.0730232	0.0697282	0.0352658	0.039716	0.0295657	0.34073	0.494371	0.281846
197	671.162	7.51623						0.0768295	0.0836587	0.0599109	0.0798584	0.0674051	0.0748312	0.0806523	0.0661192	0.0864161
247	779.119	8.1404						0.0749264	0.0693823	0.0683831	0.0175493	0.0283045	0.0306072	0.0479883	0.0617611	0.0439537
363	775.204	9.55883						0.0715918	0.0759473	0.0626743	0.305427	0.307484	0.320155	0.186993	0.181471	0.196418
323	525.14	9.05807						0.070887	0.0706834	0.0754496	0.00429276	0.00285201	0.00311816	0.00285998	0.00358726	0.00251767
146	579.173	6.52518						0.0641599	0.0630445	0.0710669	0.00490004	0.00547225	0.00440074	0.00298707	0.00550742	0.0046623
295	703.146	8.80887						0.0628806	0.0613815	0.0521147	0.0095187	0.010736	0.00449712	0.014426	0.0137557	0.0119418
297	917.124	8.81935						0.0593732	0.0600499	0.0512604	0.0129628	0.0115366	0.0138494	0.0101606	0.0143498	0.00758686
361	567.151	9.55883						0.0558255	0.0620042	0.0551359	0.580824	0.568814	0.577891	0.343203	0.310158	0.34609
312	859.129	8.91132						0.0539547	0.0504578	0.0444174	0.0671721	0.0851217	0.0711738	0.121671	0.106345	0.129237
298	853.092	8.81935						0.0522996	0.0521803	0.0411962	0.00072755	0.0033798	0.00235355	0.00190117	0.00509145	0.00300249
243	807.132	8.08798						0.0503762	0.0514883	0.0402613	0.0174829	0.0222559	0.0187049	0.0220305	0.0199317	0.0183415
339	645.312	9.06855						0.0461254	0.0587226	0.105715	0	0	0	0	0	0
432	497.159	13.0409	M-H2O-H, M+FA-H					0.0412524	0.0422956	0.031441	0.054661	0.0688315	0.0604367	0.269147	0.175486	0.295277
364	885.221	9.55883						0.0397621	0.0446322	0.0435828	0.575485	0.564885	0.584877	0.403307	0.375214	0.404023
236	666.17	8.0775						0.0396242	0.0411636	0.0316355	0.0170306	0.0185879	0.0154106	0.014393	0.00962426	0.0137629
386	783.214	10.2773						0.0394646	0.0454322	0.0287837	0.316783	0.331396	0.320895	0.874867	0.652103	0.994705
6	345.083	3.04558	M-H, M+FA-H					0.0389588	0.0424436	0.0226955	0	0	0	0.000292123	0.000199248	0
166	547.147	6.95258						0.0376606	0.0353148	0.0359274	0.0215814	0.0210056	0.0184416	0.00360106	0.00150368	0.00362012
407	269.046	12.0393						0.0354036	0.0451962	0.0289568	4.50979e-05	9.71205e-05	0.000130498	0	0	1.90069e-06
336	645.579	9.06855						0.0350989	0.0309452	0.171542	0	0	0	0	0	0
385	811.208	10.2144						0.0348043	0.0368503	0.029997	0.0550423	0.0770754	0.0650679	0.415948	0.666275	0.328854
234	989.217	8.05892						0.0319717	0.0324693	0.0331013	0.317183	0.319865	0.313796	0.226921	0.23513	0.231396
262	911.248	8.38148	M-H, M+FA-H					0.0308224	0.0371682	0.0299393	0.828771	0.841246	0.828834	1.01871	1.52303	0.826334
254	623.168	8.2557						0.029784	0.0285952	0.0346088	0.011564	0.0119999	0.0100103	0.01143	0.0111772	0.0113923
286	989.218	8.6726						0.0292737	0.0370338	0.0370259	0.231211	0.211683	0.223611	0.137629	0.132676	0.147601
202	812.234	7.61057						0.0275304	0.030002	0.0233206	0.529468	0.5049	0.508117	0.369196	0.348562	0.378591
311	809.189	8.91132						0.0272411	0.0286443	0.0260207	0.139697	0.175896	0.15927	0.339515	0.261972	0.38377
200	561.162	7.60008						0.0255771	0.0267832	0.0205765	0.0279533	0.0260877	0.0293356	0.0398031	0.0348384	0.0437836
123	581.189	6.20262	M-H2O-H, M+FA-H					0.0253039	0.0249306	0.0161761	0.111331	0.150219	0.148067	0.0993356	0.0911414	0.0973299
440	462.877	13.4054						0.0251136	0.0215014	0.0172896	0.0315294	0.0425835	0.0391036	0.0472398	0.0408216	0.0517182
374	797.193	9.68462						0.0247258	0.0234087	0.0187983	0.0264344	0.0441426	0.036293	0.877711	1.34004	0.752537
23	345.119	3.65927						0.0239316	0.0260352	0.0149815	0	0	0	0.00145771	0.00172482	0
355	797.193	9.454						0.0223716	0.0292308	0.0165185	0.0284429	0.050583	0.0456878	0.953451	1.41421	0.772577
204	879.218	7.62105						0.0221592	0.02958	0.0146275	0.315804	0.300866	0.296723	0.22982	0.212903	0.226426
221	667.207	7.93313						0.0214176	0.0223506	0.0165155	0.0268154	0.0220303	0.0226844	0.00853243	0.00714576	0.00471618
360	1142.05	9.55883						0.0207411	0.0260713	0.0240077	0.120411	0.11889	0.135503	0.0698394	0.0638822	0.0796467
256	727.189	8.27667						0.0205639	0.0163265	0.0135496	0.0370646	0.0628976	0.0569219	0.156501	0.177967	0.152677
342	645.311	9.08952						0.0191448	0.0112971	0.0229739	0	0	0	0	0	0
391	329.233	10.4136						0.0167194	0.0165572	0.0124142	0.0222194	0.0288463	0.0281233	0.142139	0.105468	0.139075
448	311.222	13.6546	M-H, M+Na-2H					0.0166544	0.0211111	0.0299107	0.00508003	0.00646	0.00519209	1.26236	0.77075	1.54515
294	645.31	8.80887						0.0160059	0.0159652	0.0157615	0	0	0	0	0	0
357	851.198	9.48545						0.0158202	0.014081	0.00808889	0.0473515	0.0509464	0.0504596	0.137187	0.103033	0.146849
176	761.193	7.09933	M-H, M+Na-2H					0.0153033	0.0172769	0.0141454	0.038219	0.0566672	0.0476006	0.231988	0.218632	0.233424
251	649.178	8.21377						0.0146202	0.0130613	0.0114554	0.0129838	0.0158707	0.0122444	0.0138196	0.0160998	0.012152
369	1063.16	9.55883						0.0128123	0.0182879	0.0139496	0.201276	0.196502	0.193678	0.122163	0.103023	0.12957
350	767.217	9.39112						0.0122564	0.0100584	0.0102288	0.161735	0.204446	0.18659	0.117558	0.100829	0.12767
260	653.206	8.32908	M-H, M+FA-H					0.0118705	0.0100479	0.00809298	0.0200725	0.0254923	0.0236125	0.0227267	0.0260997	0.0226336
5	777.23	2.96173						0.0117829	0.0116127	0.00952356	0.0125639	0.0172823	0.0210853	0.00194898	0.00289578	0.00379027
271	799.208	8.49442						0.0116746	0.00975381	0.00432418	0.0144812	0.0255819	0.0159933	0.131192	0.142931	0.130106
266	545.187	8.4339	M-H, M+FA-H					0.011242	0.0163017	0.00787141	0.0104049	0.0157728	0.0105091	0.164452	0.177972	0.158028
39	519.171	4.4826						0.0105542	0.00871454	0.0097119	0.0111269	0.00841511	0.00890162	0.0234558	0.025242	0.0245212
248	525.142	8.15088						0.0101272	0.00849607	0.00780826	0.100598	0.0964621	0.0973821	0.0770849	0.0756115	0.0785477
381	865.239	9.9967						0.00981814	0.0108912	0.0135874	0.155602	0.136822	0.131831	0.143293	0.16927	0.133628
206	869.235	7.63153						0.00917786	0.007769	0.00938408	0.0494823	0.0563863	0.0527763	0.0584061	0.0701543	0.0500198
141	597.187	6.37033	M-H2O-H, M+H2O-H					0.00913236	0.00658147	0.00489106	0.0579811	0.0893883	0.0868658	0.0826265	0.098152	0.0623428
446	607.071	13.6232						0.00898027	0.0045337	0.00344243	0.00478343	0.0100507	0.00786354	0.0168348	0.0110493	0.0172981
199	713.175	7.5372						0.00889857	0.0121913	0.00526051	0.0336825	0.0455023	0.0449222	0.209135	0.180981	0.217131
427	425.215	13.0304	M-H2O-H, M-H					0.00845864	0.00929192	0.00705732	0.0116973	0.0152871	0.0122624	0.359079	0.218908	0.410366
399	700.22	11.2789	M-H, M+Na-2H					0.00824369	0.00939945	0.00795571	0.0141899	0.0131198	0.0222756	0.328457	0.2381	0.426776
75	593.152	5.264						0.00790286	0.00830529	0.00764861	0.0476016	0.0684333	0.0705479	0.0238532	0.0349707	0.0210208
397	600.296	11.2789	M-H, M+Na-2H					0.00714179	0.00400105	0.0110601	0.00275064	0.00545876	0.00398735	2.62444	1.7577	3.56763
414	343.212	12.5611						0.00713197	0.00734224	0.00615287	0.0111532	0.0123123	0.0121084	0.0138895	0.0124775	0.0147877
400	744.184	11.2894						0.00665664	0.00510559	0.00320545	0.00472253	0.00474409	0.00319234	0.056487	0.0427749	0.0681212
313	680.232	8.93228						0.00660043	0.00825932	0.00454933	0.00930539	0.0109403	0.0139399	0.00277294	0.00498567	0.00278379
285	525.14	8.6726						0.00658735	0.00658625	0.00602892	0.0366232	0.037536	0.0343485	0.0244693	0.0243175	0.0280255
431	309.204	13.0409						0.00616331	0.00642247	0.0061282	0.00727872	0.00874508	0.00909163	0.080147	0.0647332	0.0867541
405	239.072	11.7377	M-H, M+FA-H					0.00599019	0.00668976	0.00461164	0.0242287	0.028826	0.0305169	0.00424714	0.00600795	0.00522117
139	475.218	6.37033	M+H2O-H, M+Na-2H					0.00517538	0.00718159	0.00540873	0.0606013	0.0744886	0.0801635	0.0258631	0.0426195	0.0176098
442	477.134	13.4787	M-H, M+Cl, M+FA-H, 2M-H					0.00500668	0.00811294	0.00480792	0.0130708	0.00739199	0.0174092	0.0168183	0.0125854	0.0219906
439	309.205	13.3949	M-H2O-H, M-H					0.00489214	0.00549551	0.00396344	0.00658733	0.00694412	0.00759914	0.301589	0.191547	0.357797
185	503.176	7.34852	M-H, M+FA-H					0.00486642	0.00390211	0.0030499	0.098113	0.090547	0.0814104	0.306464	0.524128	0.20566
198	695.23	7.5372						0.00456727	0.00356513	0.00339946	0.0084778	0.012141	0.0159487	0.0197376	0.0224249	0.013279
163	665.227	6.8792						0.00455664	0.00211295	0.000540025	0.00956393	0.00694765	0.0109763	0.0163294	0.0163381	0.016957
456	564.328	13.8539						0.00454754	0.00204835	0.00215633	0.00408369	0.00374549	0.00359315	0.00673363	0.0125312	0.00569474
441	395.202	13.4054						0.00421296	0.00585839	0.00366217	0.00736313	0.011748	0.010412	0.0814225	0.0542236	0.0939179
157	671.183	6.80822						0.00420441	0.00212217	0.00108135	0.0165009	0.0239946	0.028724	0.00957095	0.017035	0.011076
420	477.133	12.9465	M-H, M+FA-H					0.00417947	0.00289329	0.00247974	0.00422283	0.00469222	0.00494605	0.0346522	0.021809	0.0354933
201	701.176	7.60008						0.00406748	0.00472397	0.00226177	0.0095594	0.0118436	0.00878967	0.0137258	0.0128496	0.00933835
182	723.209	7.25418						0.00397945	0.00545025	0.0029542	0.00765331	0.00946455	0.0105652	0.0396258	0.0445375	0.0387574
318	682.325	9.02662						0.00388537	0.00416142	0.00257157	0.077357	0.0889059	0.0904511	0.443564	0.609417	0.398139
277	545.187	8.64117	M-H, M+FA-H					0.00386103	0.00480849	0.001405	0.0075209	0.0096602	0.0079263	0.264852	0.304659	0.271638
225	601.175	7.98555						0.00365432	0.00564535	0.00365857	0.00698168	0.0138223	0.00706899	0.0885311	0.114113	0.0837073
428	307.191	13.0304	M-H2O-H, M-H					0.00347881	0.00351889	0.00336236	0.00469956	0.00687229	0.00625122	0.167751	0.0974605	0.190738
179	717.238	7.1727						0.00332982	0.00337454	0.00250562	0.00891678	0.0127082	0.00770805	0.0461757	0.0452492	0.046819
129	705.206	6.31792						0.00330835	0.0024323	0.00148955	0.00250852	0.00826764	0.00241881	0.041876	0.045391	0.0469314
398	654.215	11.2789						0.00324804	0.00162364	0.00239831	0.00409565	0.00149993	0.00170677	0.05537	0.0428118	0.0705679
167	469.192	6.96307						0.00322561	0.00178053	0.000516784	0.0126171	0.017628	0.0159218	0.0057309	0.00682232	0.00601176
454	309.204	13.7385						0.00321948	0.0035896	0.00312631	0.00452378	0.00441048	0.00504381	0.0818895	0.0621635	0.097315
211	703.219	7.69205	M-H, M+FA-H					0.00313142	0.00431128	0.00139527	0.0260301	0.0364706	0.026983	0.107511	0.15696	0.086532
79	701.194	5.33737						0.00302389	0.00147581	0.00166675	0.0100578	0.0139907	0.00746866	0.129415	0.196456	0.116463
358	403.196	9.48545						0.00283371	0.00279036	0.00208892	0.003634	0.0035461	0.00576117	0.00869919	0.00544895	0.00891276
208	743.255	7.6606						0.00275846	0.00399357	0.00323864	0.00619083	0.0103836	0.0131975	0.031889	0.0503189	0.0385421
413	395.242	12.5296						0.00267718	0.00286151	0.00135625	0.0317714	0.0147033	0.00872486	0.00502458	0.00459711	0.00474502
162	475.218	6.86873						0.00255967	0.00396977	0.00264002	0.0821301	0.120182	0.115743	0.0511607	0.0664476	0.0457081
103	597.151	5.78572						0.00254812	0.00210092	0.00197084	0.12694	0.142026	0.144603	0.00943485	0.0105019	0.00660588
171	671.163	7.00498						0.00251449	0.0050322	0.00158458	0.011369	0.00954905	0.00957162	0.00842379	0.0113752	0.0115736
213	637.211	7.75493						0.00238846	0.00169187	0.00120919	0.0407809	0.0490036	0.0509165	0.00309166	0.00413205	0.00546393
158	739.173	6.80822						0.00232723	0.00179272	0.00146548	0.00285193	0.00765581	0.00505443	0.00743587	0.00823775	0.00512184
212	683.217	7.74447						0.0022105	0.00292825	0.0015449	0.0288894	0.0383542	0.0355501	0.0177174	0.0294206	0.0168329
270	575.198	8.49442	M-H, M+FA-H					0.00214206	0.00217613	0.00079432	0.00715721	0.011896	0.0102447	0.111635	0.192047	0.0898959
453	479.144	13.686						0.00210857	0.000988644	0.000191142	0.000599774	0	0.000694833	0.0271514	0.0146666	0.0321792
353	653.205	9.41208						0.00210403	0.00219873	0.00172345	0.00333562	0.00247126	0.00454298	0.0133261	0.0101124	0.0199276
144	661.212	6.4623						0.00210253	0.00104459	0.00047647	0.00292869	0.00369653	0.00539022	0.0366563	0.0342812	0.0391835
371	1025.21	9.56932						0.00207674	0.000595446	0.00599198	0.144773	0.124088	0.131003	0.0771633	0.0648141	0.0869206
373	663.227	9.59027						0.00205417	0.0020113	0.00160494	0.00169715	0.00339238	0.00344824	0.0144771	0.0157714	0.0201353
70	549.182	5.1301						0.00201793	0.00142838	0.00109066	0.029078	0.0394883	0.0375824	0.112431	0.147334	0.102028
173	879.218	7.08885						0.00201521	0.00135724	0.00177789	0.13647	0.135247	0.129847	0.102204	0.0914248	0.0976953
92	701.194	5.4422						0.0020101	0.00120995	0.000326214	0.00457764	0.00299176	0.00291996	0.0615242	0.135037	0.0337035
423	597.137	12.9465						0.00197477	0.00324696	0.0022755	0.0024542	0.00422429	0.00429517	0.0207479	0.0129447	0.0232731
119	433.207	6.13973						0.00191389	0.00193337	0.000595694	0.133701	0.20045	0.20082	0.208902	0.297956	0.170027
315	563.177	8.96373						0.0018642	0.000652963	0.00102075	0.00189143	0.00438845	0.0042188	0.0267072	0.0279561	0.0271253
50	444.163	4.6608						0.00185653	0.00165065	0.00181	0.00694855	0.00664442	0.00738608	0.0207556	0.0233337	0.0233392
226	605.113	7.98555						0.00178379	0.00315467	0.00180809	0.00211067	0.00177176	0.00108907	0.0511487	0.0619547	0.0507231
344	625.193	9.17337						0.00176649	0.00119257	0.00157495	0.023916	0.027605	0.0201839	0.00345844	0.00188884	0.00164289
370	1099.21	9.55883						0.00175373	0.00283322	0.00422285	0.186981	0.17468	0.188051	0.104564	0.0912748	0.110766
3	282.084	2.66825						0.00173317	0.0019809	0.00118413	0	0	0	0.0020774	0.00151235	0.00130799
2	611.146	2.08602						0.001644	0.00118771	0.00149142	0.0337172	0.021878	0.0271	0.0602189	0.0444934	0.06575
341	965.308	9.08952						0.0016438	0.00199812	0.000890039	0.02186	0.0243668	0.027037	0.0175142	0.0193722	0.0125796
205	747.28	7.63153						0.00154775	0.00260522	0.0023443	0.00515444	0.0047251	0.0084585	0.0609345	0.110022	0.0456798
449	379.209	13.6546						0.00154445	0.00159062	0.00456138	0.000982604	0.000503104	0.000478604	0.125896	0.0815517	0.156785
351	309.101	9.4016						0.00148352	0.00102081	0.000863746	0.000828414	0.000849707	0.000623304	0.00137597	0.0021618	0.00247356
273	873.247	8.56778						0.00144114	0.00070171	0.000322481	0.00347775	0.00588328	0.000826214	0.661911	0.815615	0.65107
314	609.182	8.95325						0.00143254	0.00143545	0.000536511	0.00569943	0.00363264	0.00387283	0.0368816	0.0351059	0.0375681
183	657.203	7.31707						0.0014159	0.00209113	0.00126748	0.0222357	0.038993	0.0374801	0.0538028	0.0889619	0.0420433
121	681.222	6.18167						0.00137489	0.00205621	0.00169678	0.0139909	0.0217064	0.01713	0.0364348	0.0463252	0.0332565
161	509.222	6.85825						0.00137471	0.000894777	0.000471196	0.026955	0.0449796	0.0433464	0.0377355	0.0423307	0.0352257
110	643.223	5.90102						0.00133132	0.000264617	0	0.0014922	0.00281814	0.00530784	0.00879016	0.00527554	0.00768927
90	623.161	5.42123						0.00132172	0.000951907	0.00122857	0.0115377	0.0105079	0.0107254	0.0137992	0.0134317	0.0138771
415	341.231	12.5925						0.00131978	0.00104948	0.000581552	0.000997043	0.00204072	0.00201171	0.247379	0.162036	0.243868
152	590.145	6.65098						0.001313	0.00226989	0.00146507	0.0019922	0.00421523	0.00383208	0.00911469	0.00947713	0.00586268
276	543.172	8.63068						0.00124452	0.00196353	0.00182977	9.68355e-05	0.00058292	0.000553029	0.0440463	0.0447528	0.0430626
403	327.214	11.5805						0.00123107	0.00124483	0.0016718	0.00092434	0.00132275	0.000967359	0.0321049	0.0274541	0.0396575
281	679.151	8.64117						0.0012201	0.00107326	0.00210498	0.00136468	0.0024777	0.00557753	0.0143956	0.0176588	0.0157458
100	625.198	5.69138						0.00121408	0.00117321	0.00070387	0.0534304	0.0530606	0.0522836	0.0364831	0.0265063	0.0457222
60	519.172	4.88902	M-H, M+FA-H					0.00120626	0.000674962	0.00164664	0.00929572	0.011087	0.0101971	0.0770718	0.121979	0.0637845
151	565.193	6.6405						0.00118455	0.00063014	0.0010978	0.0313228	0.0457675	0.0487789	0.0301938	0.0250471	0.0352638
434	505.093	13.0618						0.00114538	0.00036525	0.000616862	0.00154173	0.0037954	0.00245427	0.00780009	0.00411739	0.00851903
322	623.212	9.05807	M-H, M+FA-H					0.00112767	0.000699135	0.000191555	0.0142153	0.0184843	0.0195169	0.00229895	0.00117769	0.00427587
316	621.217	9.01613						0.00112752	0	0.000616738	0.0335517	0.0391057	0.037869	0.00508606	0.0106349	0.00260674
443	309.203	13.6022						0.00112655	0.000717695	0.000432651	0.000642278	0.000654552	0.001194	0.0516617	0.0312578	0.0644689
267	611.16	8.4339						0.00103034	0.00106406	0	0.00142336	0.00201719	0.00187381	0.0249652	0.0310098	0.0262856
216	549.164	7.8912						0.00102086	0	0.000591332	0.00525668	0.00646679	0.00601345	0.0200567	0.0231906	0.016053
279	613.182	8.64117						0.00100916	0.000897833	0.000634897	0.000635469	0.00558375	0.00345204	0.0150576	0.0164123	0.0172369
354	609.183	9.43305						0.000990496	0.00054658	0.00111232	0.00333264	0.00886503	0.00631336	0.0226461	0.0214	0.0257762
134	357.119	6.34937						0.000967824	0.00129176	0.00126852	0	0	0	0.0112671	0.0126434	0.0121391
87	593.168	5.40027						0.000924578	0.00096116	0.00115587	0.0189901	0.028184	0.0272038	0.00828348	0.0143048	0.00592756
76	521.188	5.28497	M-H, M+FA-H					0.000914174	1.82395e-07	0.00018796	0.0165922	0.0159281	0.0196397	0.0489262	0.0627615	0.0470828
278	611.159	8.64117						0.00091349	0.00060084	0.000631562	0.00104251	0.00104618	0.0024112	0.0305941	0.0342864	0.028781
429	324.194	13.0304	M-H2O-H, M+H2O-H					0.000877735	0.000840298	0.00035315	6.82366e-05	0.000295257	0.000194617	0.210307	0.119869	0.239698
114	549.183	6.03492						0.000865736	0.0011756	0.00113352	0.00352796	0.00742963	0.00457267	0.056954	0.0654385	0.0585203
383	632.286	10.1935	M-H2O-H, M-H, M+Na-2H					0.000850296	0.00340414	0.0062589	0.00251129	0.00223628	0.00107436	0.561906	0.379574	0.806699
77	387.128	5.30593						0.000827942	0.000384707	0	0.000665842	0.00259334	0.00231938	0.00560546	0.00807634	0.00610725
394	598.28	10.7257	M-H, M+Na-2H					0.000756875	0.000339283	0.00571417	0.00717565	0.0111152	0.0112483	0.362137	0.354155	0.429276
268	643.098	8.4339						0.00075162	0.000790356	0.00120666	0.00112149	0.00111105	0.00145131	0.0259059	0.0302362	0.0259476
240	623.193	8.08798						0.000751214	0.00164691	0.000196858	0.00372461	0.00445171	0.00411592	0.0053632	0.00497475	0.0107858
130	560.133	6.31792						0.000742442	0	0.000483055	0.0309681	0.029209	0.0254154	0.0311133	0.0339662	0.0306155
406	338.996	11.7482	M+Na-2H, M+Cl					0.000725033	0	0.000231828	0.00647578	0.00713713	0.00924056	0	0.000246014	0.000233292
181	588.13	7.21463						0.000724241	0.000225651	0.000689756	0.00191865	0.000798065	0.00210668	0.00205437	0.00225143	0.00197925
417	583.127	12.7683						0.000713507	0.000418617	0.000949629	0	0.0015608	0.000581709	0.0211873	0.0101252	0.0266597
133	611.193	6.33888						0.000696209	0.00259512	0.000841303	0.00108756	0.00623343	0.00465653	0.0132043	0.0138219	0.0173105
178	473.167	7.1727						0.000689421	0.00190971	0	0.00744194	0.0117666	0.0156257	0.0277931	0.0346471	0.0280024
97	583.199	5.58657						0.00068724	0.00100657	0	0.00255762	0.00183459	0.00147903	0.0149538	0.0115663	0.0165945
108	565.249	5.86958						0.000665255	0	5.81489e-05	0.0585417	0.0815874	0.0788161	0.068992	0.0813704	0.0623931
317	750.312	9.01613	M-H, M+Na-2H					0.000630097	0	0.00167574	0.0220046	0.0274264	0.0238485	0.172597	0.238083	0.157095
136	509.223	6.34937						0.000620409	0	0.000721868	0.0260432	0.0387755	0.0391815	0.0544359	0.0560269	0.0538506
393	879.255	10.4555						0.000619396	0.000312724	0.00120266	0.0920365	0.0889329	0.0858593	0.0480794	0.0641891	0.0461423
447	583.17	13.6441						0.0006173	0.000382216	0.00142846	0	0	0	0.0406103	0.0264392	0.0488683
291	507.191	8.75647						0.000611433	0.000430653	0.000375983	0.000468288	0.00205679	0	0.00645239	0.00485955	0.00796349
91	551.192	5.4422						0.000598519	0.0010167	0.000405873	0.0133051	0.0148642	0.0156724	0.0305604	0.0342606	0.0300276
53	519.171	4.69223	M-H, M+Cl, M+FA-H					0.000572524	0.000805755	0.000256454	0.00836029	0.00852073	0.0114297	0.188293	0.248023	0.155131
115	611.197	6.06637						0.000549985	0.000720058	0.000906687	0.00562956	0.00694434	0.00777756	0.0158594	0.0171601	0.0177664
409	269.082	12.1337	M-H, M+FA-H					0.000529492	0.00128573	0.000977516	0.0191015	0.0348191	0.0326206	0.00123618	0.000856062	0.00136905
124	649.175	6.20262						0.000518762	0.00101131	0.000388942	0.00533107	0.00790999	0.00673598	0.00329671	0.00455177	0.00407568
89	555.172	5.41075						0.000496979	0.000665732	0.00017949	0.00951294	0.0162971	0.0142278	0.0798825	0.0884099	0.0838625
259	729.274	8.28715						0.000486584	0.000973864	2.65602e-05	0.000739878	0.00174936	0.000596979	0.00435088	0.00506008	0.00421963
280	643.098	8.64117						0.000466897	0.00101143	0.000871376	0.000822085	0	0.000210252	0.0372595	0.0423096	0.0376664
444	581.11	13.6022						0.000447104	0	0	0	0	0	0.00681497	0.00402173	0.00845377
424	565.131	13.0199						0.000440819	0.00053571	0	0	0	0	0.0695468	0.0409335	0.0734107
433	737.445	13.0409						0.000428469	0	0	0	0.00043884	0	0.10734	0.0384609	0.150013
293	579.172	8.80887	M-H, M+FA-H					0.00042102	0	0.000322401	0.0173635	0.029972	0.0238673	0.049116	0.0437106	0.0480671
419	565.186	12.9256						0.000411576	0	0	0.00027737	0	0	0.00642645	0.00357061	0.00295639
457	291.196	13.8958						0.000410361	0.0006886	0.000638763	0.00328555	0.00597001	0.00369294	0.0573481	0.0369735	0.0691397
275	509.236	8.6202						0.000403652	0.00066935	0.000377453	0.000586299	0.000713014	0.000336442	0.00804369	0.00761865	0.0080748
401	644.26	11.2894						0.000393577	0.000945795	0.00131378	0.000907577	0.00109463	0.00101775	0.17884	0.123161	0.235308
63	593.174	4.88902	M-H, M+FA-H					0.000387382	0.000106747	0.000610389	0.0114725	0.022639	0.017786	0.0663802	0.0673629	0.0620599
219	571.164	7.93313						0.00038231	0.000511677	0.000169113	0.00492493	0.00136238	0.00407325	0.103447	0.114528	0.108733
452	667.129	13.6546						0.00037464	3.85151e-05	0	0	0.000944461	0.000285709	0.00709715	0.00123528	0.010333
265	543.172	8.4339						0.0003511	0	0.000303504	0.00025592	0.0003864	0	0.00865131	0.00824703	0.00872935
207	565.227	7.6606						0.000327015	0.000139603	0.000756266	0.00653093	0.00744332	0.0154792	0.0379736	0.0547615	0.0375276
195	503.176	7.50575	M-H, M+FA-H					0.000320873	0.000144845	0	0.00223755	0.00384542	0.000945761	0.092176	0.0669403	0.105677
261	493.226	8.35003						0.000318639	0	0.000143852	0.000523505	0.000647359	0.000468436	0.00226891	0.00257598	0.00337407
84	499.179	5.36882						0.000317774	0	0	0.00085198	0.0021199	0.00115966	0.0540219	0.0641329	0.0528491
390	397.221	10.4031						0.000301959	0.000700846	0	0	0.000501581	0.000805301	0.0153618	0.0103486	0.0141392
227	632.105	7.98555						0.000273422	0	0.000229357	0.00111004	0	0.00148908	0.0765211	0.101599	0.0738822
120	509.222	6.13973						0.000267857	0.000405336	0	0.0725229	0.0768494	0.0680813	0.0171023	0.0119461	0.0172817
95	561.183	5.52605						0.000265787	0	0	0.00396879	0.00520283	0.00633709	0.00201962	0.00360468	0.00176696
145	489.161	6.51472						0.000254071	0.000942933	0.000326542	0.00948753	0.00961421	0.0111532	0.014173	0.0163313	0.015199
62	587.16	4.88902						0.000253792	0	0.00097697	0.000494013	0.00285374	0.00219753	0.00947036	0.0105559	0.00671308
143	641.173	6.3913						0.000239381	0.00047152	0.000216923	0.00428113	0.00721875	0.00707536	0.0019085	0.0016557	0.00201515
96	493.228	5.5575	M+Cl, M+FA-H					0.000236068	0.000598113	0.000780373	0.064045	0.0874522	0.0860108	0.00351343	0.00487581	0.00322083
102	561.183	5.71235						0.000233436	0.000686025	0.000905978	0.00513821	0.00464339	0.00426816	0.00513062	0.00775707	0.00447919
378	1133.21	9.72655						0.000229775	0	0	0.141633	0.138226	0.143356	0.0714916	0.112871	0.0603297
180	533.187	7.20415						0.00022538	0.000844315	0	0.00128149	0.00337367	0.000301472	0.0250134	0.0315985	0.0268044
177	531.244	7.14125						0.000220208	0.000428832	0	0.00215111	0.00361043	0.0058364	0.0250141	0.0566969	0.0127464
289	581.188	8.72502	M-H, M+FA-H					0.000211322	4.39743e-06	0.000600251	0.00513062	0.00592032	0.00941579	0.00938592	0.00813441	0.00603334
416	409.22	12.5925						0.000201839	0	0	0	0	0.000196238	0.0374268	0.0242926	0.0388606
59	579.158	4.85758						0.000181487	0	0.000333371	0.00160569	0.00286523	0.0048614	0.000657016	0.00166164	0.000470931
214	875.263	7.81783						0.000177754	0	2.70626e-05	0.00276418	0.00256701	0.00108819	0.00214171	0.000707824	0.00259834
165	503.178	6.95258						0.000171593	0	0.000232215	0.00945812	0.0127127	0.013108	0.0155468	0.0253869	0.011638
125	505.157	6.22358	M-H, M+FA-H					0.0001672	2.32086e-05	0.000156393	0.000732396	0.000299651	0.000493932	0.00202579	0.00377034	0.00237854
98	525.161	5.60753						0.000155517	0	2.37629e-05	0.00011129	0.000354576	0	0.00103465	0.00129541	0.000536376
132	509.131	6.3284						0.000148171	0	0.000194861	0.000289301	0.000550592	0.00080111	0.000978828	0.000700391	0.000627129
269	679.149	8.4339						0.000142876	0.00225819	0.00115226	0.00643955	0.00347608	0.00233361	0.0132884	0.0143942	0.0123331
168	415.195	6.98403						0.000121968	0	0	0.00141013	0.00124242	0.00160809	0.0413916	0.0736451	0.0319455
418	485.23	12.8103						0.000109425	0.00143883	0.000854814	0.00184793	0.000666215	0.000651896	0.0892844	0.0582702	0.114718
451	515.184	13.6546						0.000102428	0.00126624	0.000318714	0.000599938	0	0	0.0493077	0.0301499	0.0596881
46	451.217	4.62935						9.77706e-05	0	0	0.0336375	0.0560199	0.060711	0.0104137	0.0101839	0.00942319
435	581.114	13.1328						9.61048e-05	0.000461931	0	0	0.000628947	0	0.0104271	0.00487895	0.0148716
430	279.122	13.0409						6.11565e-05	3.61975e-07	0	0	0	3.73414e-06	0.0300136	0.0177438	0.0338099
215	931.254	7.8388						4.05125e-05	0	0	0.269076	0.244822	0.266678	0.153602	0.213065	0.134846
104	567.138	5.80668						3.92262e-05	0.00148485	0.000846014	0.0836474	0.0916538	0.091985	0.00564619	0.0102359	0.00510402
264	485.166	8.4339						3.72412e-05	6.11926e-05	0.000423812	0	4.74984e-06	4.45843e-05	0.0120361	0.0131991	0.0109608
346	1125.31	9.2677						2.64227e-05	0	1.19199e-07	0.0191136	0.0287573	0.0177684	0.357095	0.411494	0.338833
94	593.243	5.51557						2.42963e-05	0.000176225	6.02966e-05	0.0672468	0.0946651	0.0944355	0.000501449	0.00243957	0.000278592
384	646.302	10.204						2.40005e-05	0	0	6.02185e-06	0	0	0.299963	0.15695	0.367291
274	941.235	8.56778						1.71398e-05	0	3.82436e-05	0	0	3.27025e-05	0.0990729	0.119286	0.09205
392	937.263	10.4241						1.14987e-05	0	0	0.078367	0.0546694	0.0581059	0.0864165	0.067583	0.100351
437	431.149	13.3215						1.0641e-05	0	2.49531e-05	0	0	0	0.000186438	0.000407877	0.000109873
412	477.269	12.4458						9.46757e-06	0	0	0	0	0	0.0981999	0.0543496	0.104074
220	602.094	7.93313						7.04612e-06	0.000117218	0.000205695	0.00144586	0.000698068	0.000629761	0.0601583	0.0651282	0.0602929
224	587.108	7.98555						1.98302e-06	2.76627e-05	0.000264925	0.00180779	0.000880262	0.00300075	0.0747118	0.0951446	0.0754431
78	525.161	5.3269						1.30045e-06	0	0.000104569	0.00139593	0.00189495	0.00243256	0.00173375	0.00211165	0.00229122
379	616.29	9.74513						8.54561e-07	0	0.00109579	7.96294e-05	0	0	0.0987807	0.0818693	0.118103
4	645.188	2.8674						0	0.00046366	0	0.0122889	0.0125344	0.0125268	0.0114892	0.0126799	0.0113512
7	477.135	3.05607						0	0	0	0	0	0	0.00109724	0.000446863	0.00131897
8	164.072	3.13755						0	0	0	0	0	0	0.00571429	0.0111409	0.00458144
9	309.119	3.29478						0	0	0	0.00472267	0.00478836	0.00452114	0.0031377	0.00311499	0.00233432
10	535.989	3.36815						0	0	0	0	0	0	0.0173336	0.0248736	0.0173218
11	631.068	3.36815						0	0	0	0	0	0	0.02681	0.037277	0.0288623
12	195.03	3.36815						0	0	0	0	0	0	0.0274547	0.0345909	0.0287391
13	413.048	3.36815	M-H, M+Na-2H					0	0	0	0	0	0	0.0894149	0.115573	0.09121
14	151.04	3.37863						0	0	0	0	0	0	0.0735827	0.0864704	0.0736873
15	263.017	3.37863	M+FA-H, 2M+FA-H					0	0	0	0	0	0	0.101095	0.118862	0.102182
16	324.987	3.37863						0	0	0	0	0	0	0.0277243	0.0296764	0.0272135
17	329.009	3.37863						0	0	0	0	0	0	0.0190347	0.0214055	0.0176035
18	340.96	3.37863						0	0	0	0	0	0	0.0355369	0.0402249	0.0351874
19	385.957	3.37863						0	0	0	0	0	0	0.0348828	0.0404749	0.0341935
20	490.991	3.37863						0	0	0	0	0	0	0.0212379	0.0291004	0.0228097
21	479.14	3.3996						0	0	0	0.00626575	0.00682314	0.00657618	0.00865268	0.0135941	0.00683834
22	218.104	3.5335						0	0	0	0.00034463	0.000941762	0.00154225	0.0184578	0.023914	0.0178423
24	380.156	3.71168						0	0	0	0.010023	0.0147009	0.0148081	0.0066728	0.00624558	0.00624026
25	301.057	3.78505						0	0	0	0.000663946	0.00228913	0.00134325	0.0071427	0.0046351	0.0101804
26	717.296	3.80602						0	0	0	0	0	0	0.0146747	0.0241959	0.0127197
27	427.085	3.82698	M-H, M+Na-2H					0	0	0	0	0	0	0.0496172	0.0403305	0.0573258
29	920.376	3.90847	M-H, M+Na-2H					0	0	0.000290719	0	0	0	0.0590983	0.101024	0.0519099
30	788.334	3.9504						0	0	0	0	0	0	0.00193664	0.00281663	0.00118119
31	465.103	3.96088	M-H2O-H, M-H					0	0	0	0	0	0	0.00387729	0.00775777	0.00290437
32	203.083	4.10763						0	0	0	0.00255118	0.00150066	0.00250131	0.0122773	0.0266612	0.00700778
33	271.07	4.10763						0	0	0	0.00210082	0.001812	0.00234365	0.008784	0.0216353	0.00541852
34	323.134	4.17052						0	0	0	0.0123982	0.0143785	0.014727	0.0208179	0.0255427	0.0190827
35	285.062	4.19148						0	0	0	0.000293101	0.000661286	0	0.0128592	0.0241187	0.0096163
36	359.098	4.25437						0	0.000184074	0.000444693	0.000745871	0	0	0.0777827	0.207894	0.0332049
38	507.172	4.37778						0	0	0.000277182	0.0440606	0.0560437	0.0549224	0.00463165	0.00778198	0.00557644
40	487.145	4.49308						0	0	0	0	0	0	0.00735414	0.00742542	0.00916286
41	395.192	4.5455						0	0	0	0	0	0	0.00974907	0.0137319	0.0100712
42	553.078	4.60838						0	0	0	0	0	0	0.00373336	0.00658528	0.00364688
43	517.028	4.60838						0	0	0	0.00138413	0.00265523	0.00149129	0.0114213	0.0195813	0.0085627
45	485.091	4.60838						0	0	0	0.00695984	0.00846206	0.00843641	0.0263951	0.0442882	0.0215723
47	431.154	4.63983						0	0	0	0.0329046	0.0425171	0.0412783	0.0360379	0.0324652	0.0342005
48	493.156	4.65032	M-H, M+FA-H					0	0	0	0.0331428	0.0439839	0.0440451	0.0414002	0.044014	0.0426978
49	385.113	4.6608	M-H, M+FA-H					0	0	0	0.000684664	0.000300169	0.000355582	0.00229273	0.00112135	0.00233539
51	533.152	4.6608	M-H, M+FA-H					0	0	0	0.000247731	0	0	0.0105996	0.0164967	0.00714846
52	447.185	4.67128						0	0	0	0.0653135	0.0866095	0.0810324	0.00915027	0.0116258	0.0101152
54	536.166	4.69223						0	0.000231053	0.000524254	0.0011038	0.000963036	0.000235771	0.0169014	0.0243592	0.0163969
55	395.191	4.69223						0	0	0	0	0	0	0.007495	0.00965617	0.00688359
56	587.159	4.69223						0	0.000721097	0	0	0.00187262	0.000313955	0.017483	0.0234322	0.0143788
57	495.114	4.74227						0	0	0	3.91729e-05	0	0	0.00663991	0.00199963	0.00791943
58	493.155	4.74227						0	0	0	0.00125322	0.00159957	0.00148222	0.027428	0.0253705	0.0282721
61	536.164	4.88902						0	0	0.000482145	0	0.000780967	0	0.00595727	0.00842822	0.00409915
64	433.207	4.94143						0	0	0	0	0	0	0.00180695	0.00261508	0.00268093
68	591.157	5.05673						0	0	0.000322295	0.0140088	0.0176852	0.0172921	0.0278302	0.0283774	0.0271884
69	463.145	5.06722	M-H, M+FA-H					0	0	0	0	0	0	0.00129724	0.0020132	0.000820131
71	463.145	5.16965						0	0	0	0	0	0	0.00506485	0.0078366	0.00763002
72	385.114	5.16965						0	0	0	0.00537754	0.000818901	0	0.0048561	0.0115887	0.00200176
74	425.166	5.19062	M-H, M+FA-H					0	0	0	0.0161136	0.0239288	0.0244587	0.0238476	0.0236249	0.0245231
80	483.207	5.35833						0	6.526e-05	0	0.000403821	0	0	0.00122236	0.00107002	0.00122747
82	448.182	5.36882						0	0	0	0.00341164	0.00498248	0.00640699	0.027355	0.0331814	0.025924
83	485.11	5.36882						0	0	0	0	0.000551129	0	0.0437778	0.0524819	0.0412529
85	530.109	5.36882	M-H, M+FA-H					0	0	0	0	4.27058e-05	0	0.061355	0.0735977	0.0620605
86	323.124	5.3793						0	0	0	0	0	0	0.00573952	0.00532726	0.00649138
99	493.156	5.65993						0	0	0.000298773	0.014412	0.0151991	0.0142208	0.0281405	0.0254187	0.0271217
101	535.168	5.70187						0	0	8.38127e-05	0.00320974	0.00538241	0.0045492	0.00399067	0.00632932	0.0038123
105	493.156	5.82765						0	0	0	0.035898	0.0323483	0.0306243	0.0069587	0.00425511	0.0085846
106	371.098	5.8591						0	0	0	0.00927934	0.0102281	0.00982612	0.0145527	0.00792892	0.01744
107	379.161	5.8591						0	0	0	0	0	0	0.0239411	0.0142791	0.0302018
109	787.267	5.89055						0	0.000203155	0.000459684	0.000747063	0	0.00137805	0.028963	0.023352	0.0335428
111	427.182	5.9115						0	0	0	0.0115017	0.014237	0.0134684	0.0060766	0.00624751	0.00601569
116	377.182	6.06637						0	0	0	0	0	0	0.0236423	0.0320513	0.0201947
117	473.202	6.07685						0	0.000701054	0.000586595	0.000985032	0.00515867	0.00398314	0.0154261	0.0142685	0.0184612
118	206.083	6.11877						0	0	0	0	0	0	0.0003277	0.000373163	0.000836029
126	509.131	6.22358						0	0	0	0	0.000218054	0	0.00211565	0.00194741	0.00182953
127	575.271	6.26552						0	9.04533e-05	0	0	0	0	0.0103773	0.00845858	0.0132736
128	399.165	6.28648						0	0	0	0.0577522	0.0857357	0.0848121	0	0.000984455	0
131	433.207	6.3284						0	0	0	0.0286669	0.0357814	0.039139	0.0376761	0.0543231	0.0312178
135	455.028	6.34937						0	0.000277475	0	0	0	0	0.0020639	0.00297499	0.00256048
137	461.166	6.35985	M-H, M+FA-H					0	0.000205264	0	0.238349	0.301558	0.29503	0.631689	1.02004	0.43767
138	529.153	6.35985						0	0	0	0.0148776	0.019117	0.0179067	0.041918	0.0619108	0.0293094
140	515.085	6.37033						0	0	0	0.00958456	0.0115612	0.010849	0.0304315	0.0480767	0.0212723
142	491.176	6.38082						0	0	0	0	0.000602525	0	0.0774001	0.0996591	0.0674226
148	599.23	6.53567						0	0.000410322	0.000129536	0.000201797	0.00465743	0.00474526	0.0136047	0.0148791	0.0143117
150	533.168	6.63002						0	0.000417859	0	0	0.00247328	0.000967868	0.00313829	0.00182397	0.00521365
155	419.192	6.72435						0	0	0.000260095	0	0	0	0.0251285	0.0235741	0.0258821
156	547.238	6.79773						0	0.000604779	0.000371334	0.00191722	0.0021809	0.00344114	0.0312414	0.0421776	0.0328014
164	655.259	6.93162						0	0.000352944	0.000231794	0.0423931	0.0660065	0.0619459	0.0144595	0.0159105	0.0113905
169	585.254	6.98403						0	0.000529196	0.000116293	0.0410627	0.0687722	0.0662953	0.0179735	0.0201031	0.017671
170	461.165	6.99452						0	0	0	0.000322979	0	0.000104745	0.00824273	0.00930922	0.00562512
172	475.218	7.02595						0	0.0010576	0.00084233	0.0246334	0.0420955	0.0383302	0.0222186	0.0283141	0.0209914
184	501.161	7.34852						0	0.000165059	0.000203879	0.0124547	0.0112629	0.008938	0.0364706	0.067033	0.0246462
186	569.15	7.34852						0	0.000501831	0	0.0131295	0.010434	0.0114119	0.0285412	0.0497427	0.0204411
187	601.087	7.34852						0	0	0	0.0105828	0.008459	0.00707195	0.0357462	0.0658871	0.024071
209	533.188	7.67108						0	9.24124e-05	0.000249754	0.00299719	0.00150629	0.00244634	0.0369619	0.0519562	0.0349917
210	457.207	7.69205						0	0	0.000123798	0.000143203	0	0	0.0280453	0.0338388	0.0260757
218	557.096	7.93313	M-H2O-H, M-H					0	0	0	0	3.01301e-06	0	0.0849972	0.0974579	0.08748
222	339.093	7.98555	M-H, M+FA-H					0	0	0	0	0.000469457	0	0.0425762	0.0460623	0.0424028
230	550.176	7.99603						0	0.00100314	0.000318114	0.0053771	0.0047894	0.00492549	0.0144023	0.0224425	0.0158593
249	312.124	8.1928						0	0	0.000128305	0	0.000293111	0	0.00208529	0.00500913	0.00154016
252	537.161	8.22425						0	0.000184314	0.000234903	0.00107265	0.00219801	0.002412	0.0133408	0.0205774	0.0107546
253	1083.3	8.22425						0	0	0	0.0355052	0.0510149	0.0565631	0.392897	0.46217	0.378894
263	979.235	8.38148						0	3.94625e-05	0	0.0599007	0.0521731	0.0618119	0.0787041	0.110206	0.0592705
272	573.183	8.5573						0	0.000595752	0.000918094	0.00266494	0.00305225	0.00187269	0.0256746	0.041771	0.022146
288	1041.25	8.70405	M-H, M+Na-2H					0	0	0.000658406	0.358109	0.355519	0.379668	0.367827	0.684078	0.267127
290	1125.31	8.7355						0	0	0	0.00315607	0	0.00932387	0.350708	0.435936	0.331801
309	969.296	8.86128						0	0	0	0.0616823	0.0856558	0.0802429	0	0	0
345	965.302	9.25723						0	0.00115044	0.00262506	0.0808801	0.0795427	0.0836791	0.0474113	0.0416884	0.0474461
352	632.286	9.4016						0	0.000390246	0.00230542	0.000725405	0.000159065	0.000287473	0.11771	0.0852441	0.147906
377	1083.26	9.72655	M-H, M+Na-2H					0	0	0	0.776418	0.717907	0.777937	0.413165	0.654722	0.348603
382	621.218	10.183						0	0.000287294	0.000783745	0.0369696	0.0458358	0.0400598	0.00619966	0.0120751	0.00502803
387	1045.29	10.2983						0	0	0	0.100981	0.125002	0.121434	0.0472347	0.0792382	0.0366815
395	674.334	10.8515						0	0	0	0	0	0	0.0897031	0.0634087	0.108186
396	687.324	10.9144						0	0	0	0.0110138	0.0293532	0.0142697	0.0317236	0.0476377	0.0346274
402	660.317	11.5071						0	0	0	0	0	0	0.0852696	0.0493192	0.170204
404	224.048	11.7377						0	0	0	0.00207933	0.00192231	0.00188239	0	0	0
408	211.041	12.1337						0	0	0	0.00116126	0.00248336	0.00277903	0	0	0
410	369.007	12.1337						0	0	0	0.00804419	0.0158183	0.0161329	0	0	0
411	614.311	12.2175						0	0	0	0.00021049	0	0	0.0373827	0.0199275	0.076445
421	509.126	12.9465						0	0	0	0	0	3.93822e-05	0.0175276	0.0101979	0.0197512
422	577.06	12.9465						0	0.00038832	0	0	0	0	0.00105131	0.00138481	0.00216989
425	493.202	13.0304						0	0	0	0	0	0	0.163823	0.100109	0.184586
436	535.108	13.2901						0	0	0.000538236	0.000332216	0	0	0.0157464	0.00844043	0.0172703
438	565.115	13.3635						0	0	0	0	0	0	0.0056103	0.00139041	0.00695878
445	507.144	13.6232						0	0.000565951	0.000127178	0.00464922	0.00654048	0.00756071	0.00458873	0.00374176	0.00594367
450	447.197	13.6546						0	0	0	0	3.77417e-06	0	0.0399955	0.0266495	0.0504531
455	476.277	13.8224						0	0	0.000220898	0	0.00111611	0	0.00315061	0.00611124	0.00356041
FRAP								1.97	2.14	2.67	10.05	8.74	6.87	1.2	1.97	1.15
DPPH								2.36	2.6	2.41	7.29	8.08	6.42	0.99	0.71	0.84
MAO-B								136301	139847	143158	88480	83014	90743	133595	144123	144437
